# Supplementary material for: The bromodomain inhibitor JQ1 triggers growth arrest and apoptosis in testicular germ cell tumours in vitro and in vivo
Source: J Cell Mol Med. 2016 Dec 27;21(7):1300–14. doi: 10.1111/jcmm.13059 (PMC5487916; doi:10.1111/jcmm.13059)
Supplement: Supplementary file 7 — Data S1 (A‐D) Microarray analysis of JQ1‐treated TCam‐2 (A), NCCIT (B), FS1 (C) and MPAF (D) cells after 24 and 72 hrs normalized to solvent controls. Genes commonly deregulated after 24 and 72 hrs in the respective cell lines are listed in Venn diagrams. (E) Venn diagram depicting genes commonly deregulated in TCam‐2, NCCIT, FS1 and MPAF after 24 or 72 hrs JQ1 treatment. (F) GeneTrail analysis of genes upregulated in NCCIT after 72 hrs of JQ1 treatment. Enriched biological processes were further classified as ‘Endoderm’, ‘Mesoderm‘ ‘Ectoderm’, ‘Embryogenesis/Development’ and ‘Miscellaneous’ (Misc.). [file JCMM-21-1300-s007.xlsx]

## Sheet: A) TCam-2
SYMBOL	TCam 24h	Count		SYMBOL	TCam 72h	Count
CITED2	2.9498	101		CITED2	2.8163	81						Total:
HIST1H2BD	2.58758			HAND1	2.42011							329
HIST2H4A	2.44811			CD24	2.37993
LOC283116	2.41919			HIST2H4A	2.35438
LOC391769	2.34046			FOS	2.15544
HIST1H2BD	2.30293			LOC392437	1.99878
LOC340970	2.26421			VASH2	1.86965
SPRYD5	2.23877			HIST1H2BD	1.83726
LOC653111	2.22952			GLIPR2	1.78835
LOC645669	2.17545			HIST3H2A	1.71078
HIST2H2BE	2.16914			LOC392437	1.70711
LOC642362	2.16583			ID2	1.68037
LOC729458	2.07492			HIST2H4B	1.65413
HIST2H2AA3	1.96971			BTG1	1.64966
TRIM53	1.94534			KRT19	1.63271				24 and 72h
HIST2H4B	1.93517			CHGB	1.62007				CITED2
HIST2H2AC	1.92978			BCL11A	1.61398				BCL11A
ZSCAN4	1.92433			ID2	1.61203				BTG1
HIST2H2AA4	1.90391			SNORA12	1.61012				CYP1B1
LOC284428	1.86681			LOC643272	1.57818				DCXR
HIST1H2AC	1.84589			HIST2H2AA4	1.56617				EFHD1
HIST3H2A	1.82139			PEG10	1.54817				FOS
FOS	1.81996			TUBB3	1.54191				FSCN1
PEG10	1.77531			SERPINI1	1.49407				GLIPR2
HIST1H2BG	1.73565			GPC4	1.49306				H2AFJ
GLIPR2	1.71241			H2AFJ	1.48211				HAND1
ID2	1.69027			BCL11A	1.47049				HES6
CYP1B1	1.68892			MAFB	1.45092				HIST1H2BD
LOC643263	1.66332			HIST1H2BD	1.44836				HIST1H2BG
SNORA12	1.629			OCEL1	1.44067				HIST2H2AA3
ID2	1.62158			FSCN1	1.42025				HIST2H2AA4
TRIM48	1.5784			MYC	1.40957				HIST2H2AC
HIST2H2AA3	1.57528			HIST2H2AA3	1.38847				HIST2H2BE
HIST1H4H	1.57347			MYLIP	1.36356				HIST2H4A
H2AFJ	1.55367			TXNIP	1.33727				HIST2H4B
DCXR	1.53991			DCXR	1.33518				HIST3H2A
TP53INP1	1.50905			CNTN1	1.3289				HSPA1B
NPTX2	1.50338			CYP1B1	1.31278				ID2
DDIT4	1.50122			HIST2H2AA3	1.30366				KRT19
LOC653192	1.49481			LOC729009	1.28205				LOC392437
SNORA57	1.49182			HIST2H2AC	1.278				LOC643272
KRT19	1.47322			EFHD1	1.27164				MAFB
MGC61598	1.46992			JUN	1.26469				MYLIP
LOC390031	1.46482			INA	1.24948				NPTX2
LOC653656	1.4604			HES6	1.23863				OCEL1
LOC100134006	1.42788			LOC647954	1.23656				PEG10
LOC399939	1.42447			HIST1H2BG	1.18626				RHOB
LOC100134199	1.41978			LYPD1	1.1855				SERPINI1
MAFB	1.41633			SPP1	1.17638				SNORA12
LOC643445	1.40057			FTHL2	1.1657				SPRYD5
LOC731314	1.3723			SOX21	1.16309				TM7SF2
SERPINI1	1.35457			LOC644743	1.15801				TP53INP1
CDKN1C	1.34833			TST	1.15435				TSC22D1	Up
PYGB	1.34595			HIST1H4K	1.14071
LOC643272	1.33233			FTHL12	1.13961				ACTG2	Down
NXF1	1.32913			SCG5	1.1224				AES
PRODH	1.32339			HIST2H2BE	1.11457				ANGPTL4
LOC642362	1.31152			NUDT11	1.10975				ANXA3
ZIC4	1.30282			ID1	1.10649				ARAP3
RHOB	1.28789			WDR33	1.10502				ARHGAP23
TM7SF2	1.28536			KRT8	1.10379				ARHGAP28
HSPA1B	1.28085			LOC440063	1.0966				CBR3
MBD3L5	1.27319			TM7SF2	1.09384				CCDC106
LOC729384	1.27274			SPP1	1.0936				CNIH2
OCEL1	1.26746			CTHRC1	1.0934				CNN2
FAM20A	1.25915			FTHL12	1.08626				COL17A1
FSCN1	1.25316			TP53INP1	1.07966				COL22A1
LOC440040	1.21396			NPTX2	1.07593				CYP2S1
LOC136157	1.1912			HSPA1B	1.07146				DBNDD1
LOC90113	1.17551			FTHL11	1.06959				DHRS3
LOC651308	1.16501			TFAP2A	1.0661				DUSP6
TRIM49	1.1649			TP53INP1	1.05645				EDN1
BTG2	1.16134			QSOX1	1.05201				EFEMP1
EFHD1	1.15006			LOC642755	1.05197				EGFLAM
BCL11A	1.14081			NUDT11	1.05084				ERVK6
HAND1	1.13351			PFKFB3	1.04407				ETV4
TSC22D1	1.12872			RHOB	1.04321				FAM162B
LOC100129599	1.12843			SLC9A3R1	1.03615				FAM189B
SMARCA2	1.12839			BRD2	1.03299				FAR2
HIST1H2BK	1.12544			ATF3	1.02945				FBLN5
LOC392437	1.11915			TSC22D1	1.02155				FNDC5
HES6	1.11817			C5orf46	1.02039				GPR81
RNU1A3	1.10934			PTRF	1.01975				GPX1
LOC728026	1.10811			TFCP2L1	1.01654				GSTA3
HIST1H2BK	1.0902			LOC93622	1.01532				HSPB1
SCARNA18	1.08681			FTL	1.00612				IFI16
LOC284428	1.08182			LOC149501	1.00491				IFITM1
TXNRD1	1.07721			SLC39A8	1.00347				IFITM2
SQLE	1.07556			LOC389332	1.00193				IFITM3
SRXN1	1.07448			LOC100008589	1.00167				IRAK1BP1
LOC729843	1.07387			FAM189B	-1.00043	131			ITPR3
C10orf10	1.07269			PVR	-1.00078				KCNIP4
BTG1	1.06978			LECT1	-1.0009				KIAA0363
LOC196120	1.05943			FBN2	-1.00296				KLRB1
LOC642148	1.0533			ANXA3	-1.00738				KYNU
DAAM1	1.04943			ZHX2	-1.00885				LAD1
SLC38A2	1.04717			CBR3	-1.01073				LEPREL1
TSC22D1	1.04643			STAT2	-1.01253				LIN28
SLC6A10P	1.04431			ARAP3	-1.01257				LOC100131967
LOC100134273	1.04295			PHF15	-1.01573				LOC728323
MYLIP	1.0427			SORBS3	-1.01615				LOC728650
CTSL2	1.04205			TUBGCP2	-1.02025				LOC728715
LOC100129028	1.04047			NDP	-1.02583				MT1M
TXNRD1	1.03225			NFE2L3	-1.02933				NDP
DPYSL3	1.02353			LTBR	-1.0295				NDRG1
NXF1	1.0216			DHRS3	-1.02956				NFE2L3
GGPS1	1.02088			DBNDD1	-1.03216				NLRP7
RPLP1	1.01208			FAM150B	-1.0364				OR7E156P
MBD3L2	1.00647			CRIP2	-1.03745				OTOF
LOC388076	1.00208			LEPREL1	-1.03915				OVOS2
LOC645979	1.00072			EGFLAM	-1.04135				PLOD3
PPP1R16B	-1.00023	140		VASH1	-1.04199				PPP1R16B
DHRS3	-1.0013			EGFLAM	-1.04448				PROM2
DUSP6	-1.00178			KIAA0363	-1.04572				PRRX2
PRICKLE1	-1.00259			FKBP9L	-1.04716				PYCARD
PRSS8	-1.00321			EFEMP1	-1.05077				RBPJ
PBX2	-1.00885			ETV4	-1.05495				RNASE1
38595	-1.01074			PSD3	-1.06022				SCGB3A2
C11orf75	-1.0109			PITX1	-1.06291				SERPINE2
SERPINE2	-1.01779			VANGL2	-1.07794				SERPINH1
KCNK12	-1.01787			CCND2	-1.08533				SFRP2
NLRP7	-1.01997			ZMIZ1	-1.09194				SMAGP
IFITM3	-1.02271			FNDC5	-1.09285				SPRY4
TAC3	-1.0232			TRIB3	-1.09317				TAC3
FILIP1	-1.02635			DUSP6	-1.09459				TAGLN
ITPR3	-1.02989			FBLN5	-1.09625				TCL1A
IFITM1	-1.03234			TMEM98	-1.10196				TCL1B
UROD	-1.03508			CXCR4	-1.10272				THY1
EDNRB	-1.04448			GSTA3	-1.10402				TIMP1
NMNAT2	-1.04705			MT1M	-1.11705				TKTL1
MFAP5	-1.04848			LAD1	-1.11727				TMEM98
LOC729660	-1.0496			FAR2	-1.11899				TRIB3
UNC119	-1.0527			SMAGP	-1.11949				TRIML2
PPAP2B	-1.05366			GCH1	-1.12399				TRIP6
PROM2	-1.05401			GPNMB	-1.12575				TSHZ3
GYG2	-1.05504			PRRX2	-1.12874				VEGFB
GSTA3	-1.05733			INPPL1	-1.12945				VENTX
FXYD5	-1.06123			GYPC	-1.1361				VIM
EDN1	-1.0615			TMTC1	-1.13679				VSNL1
AES	-1.06651			IRAK1	-1.13729				ZHX2
GSTA1	-1.06876			CCDC106	-1.14164				ZSCAN10
RBPMS2	-1.07123			IFITM1	-1.145
PLOD3	-1.07216			DEFB1	-1.14536
GALNTL1	-1.07228			TIMP1	-1.15161
CBR3	-1.0744			CXCR4	-1.16218
PLCD4	-1.07457			LOC100131967	-1.16463
MT1M	-1.07901			LECT1	-1.17116
DBNDD1	-1.07956			LOC728323	-1.17866
IRAK1BP1	-1.0811			LOC727901	-1.17915
ZDHHC9	-1.08377			SUSD2	-1.17949
DPPA4	-1.08661			KYNU	-1.18081
COL22A1	-1.0909			TAC3	-1.18313
TMEM178	-1.09195			GPX1	-1.18391
GSTA4	-1.09833			DPEP3	-1.18407
SUCLA2	-1.1015			IRAK1BP1	-1.18877
FAM189B	-1.10282			PRAME	-1.19091
OTOF	-1.1054			LOC728715	-1.19791
LOC100129673	-1.10644			PROM2	-1.19925
C1orf106	-1.111			TRPC6	-1.20091
NRXN2	-1.11287			CNIH2	-1.20809
ARHGAP28	-1.11372			IFITM2	-1.22226
RBPJ	-1.1175			NANOS3	-1.2237
SFRP2	-1.12043			NLRP7	-1.23667
ERVK6	-1.12151			H2AFY2	-1.24306
MYADM	-1.12284			KLRB1	-1.24392
ACCN1	-1.12516			ITPKB	-1.24846
MGC4677	-1.13811			LOC728650	-1.25067
FBLN5	-1.14276			PPP1R16B	-1.25191
GSTA2	-1.14412			SPRYD5	-1.25739
LOC100128326	-1.14786			ANGPTL4	-1.26007
TSHZ3	-1.14862			LGALS1	-1.2651
SEPHS1	-1.15065			LBH	-1.26672
LOC644033	-1.15915			ARAP3	-1.27012
LOC100131967	-1.16039			FOLR1	-1.27561
GPX1	-1.16705			NDRG1	-1.28917
CDT1	-1.16871			LBH	-1.28933
LIM2	-1.16915			COL22A1	-1.29566
LOC728650	-1.16959			VEGFB	-1.30923
MAPK13	-1.17382			SFRP2	-1.3295
SERPINH1	-1.17608			VSNL1	-1.33328
LOC100132934	-1.17612			LBH	-1.33611
VEGFB	-1.1802			ENC1	-1.33965
VIM	-1.1813			PRAME	-1.33993
ZHX2	-1.20738			KCNIP4	-1.34189
SMAGP	-1.21334			LITAF	-1.34528
LOC644563	-1.21583			GPR81	-1.34847
GPR81	-1.21772			TSHZ3	-1.38268
GPER	-1.21932			FOLR1	-1.38757
ANXA3	-1.22114			EFEMP1	-1.3969
C8orf76	-1.22589			COX7A1	-1.41442
C9orf135	-1.22661			TAC3	-1.41774
EFEMP1	-1.22666			EFEMP1	-1.42129
VIM	-1.23825			SERPINH1	-1.42668
CYFIP2	-1.24088			ITPR3	-1.42964
IGFBP7	-1.24366			SERPINE2	-1.44525
ETV4	-1.24572			ERVK6	-1.45177
GLTP	-1.24892			ZSCAN10	-1.46965
S100A13	-1.2504			OR7E156P	-1.472
LEPREL1	-1.2512			ARHGAP28	-1.48638
GPER	-1.25775			TRIP6	-1.49183
HSPB1	-1.26224			ARHGAP28	-1.49285
SMAGP	-1.26462			IFITM3	-1.49307
RSPH10B	-1.27957			IFI16	-1.50586
PYCARD	-1.28013			TCL1A	-1.55274
IFITM2	-1.28131			OTOF	-1.57509
CCL2	-1.28313			LOC441268	-1.59691
NLRP7	-1.28552			AES	-1.59936
GSTA3	-1.28861			CYP2S1	-1.60728
COL17A1	-1.29125			COL17A1	-1.61004
VSNL1	-1.29343			RBPJ	-1.6108
OR7E156P	-1.29816			ARHGAP28	-1.62593
FBLN5	-1.30446			ACTG2	-1.62665
ARAP3	-1.30602			PYCARD	-1.63705
ARHGAP23	-1.31384			LBH	-1.66683
VENTX	-1.31772			SCGB3A2	-1.67923
FAR2	-1.31948			PLOD3	-1.68096
HSPE1	-1.32175			TRIML2	-1.71785
IFI16	-1.32405			CNN2	-1.76061
LAD1	-1.33171			UTF1	-1.7682
ETV5	-1.34615			OVOS2	-1.77068
NDP	-1.3587			ARHGAP23	-1.78819
CNN2	-1.35914			IRAK1BP1	-1.78973
CCDC106	-1.36415			VENTX	-1.79955
GSTA2	-1.37187			RNASE1	-1.82995
KIAA0363	-1.37456			CRIP1	-1.8538
ARHGAP28	-1.37993			VSNL1	-1.86926
TRIB3	-1.38143			HSPB1	-1.87919
TKTL1	-1.39581			TAGLN	-1.90304
ANGPTL4	-1.40371			VIM	-1.91353
RBPJ	-1.41651			THY1	-1.96211
TIMP1	-1.42046			EDN1	-1.96466
TMEM98	-1.43842			TCL1B	-1.98509
TRIP6	-1.44313			SPRY4	-2.00826
CNIH2	-1.44661			TAGLN	-2.09109
ETV4	-1.45415			TKTL1	-2.12538
MGLL	-1.46633			LIN28	-2.16545
KLRB1	-1.46978			VIM	-2.17169
IRAK1BP1	-1.47941			KYNU	-2.19427
TAGLN	-1.48784			FAM162B	-2.25892
KCNIP4	-1.4922			ARHGAP28	-2.37319
NFE2L3	-1.53903			KCNIP4	-2.92153
LOC728715	-1.54632			H19	-3.84015
ZSCAN10	-1.57594
LOC728323	-1.62008
SCGB3A2	-1.62285
PRRX2	-1.64479
CYP2S1	-1.66057
FAM162B	-1.6875
ACTG2	-1.69878
ARHGAP28	-1.70326
TCL1A	-1.74428
FNDC5	-1.74491
OVOS2	-1.76447
NDRG1	-1.78133
CARD11	-1.85791
KYNU	-1.88843
EGFLAM	-1.91596
EGFLAM	-1.9241
VSNL1	-1.99687
LIN28	-2.01596
THY1	-2.0456
TRIML2	-2.0802
RNASE1	-2.16303
TAGLN	-2.17597
EGFLAM	-2.32642
TCL1B	-2.46474
SPRY4	-2.48412
KCNIP4	-2.66224
ANGPTL4	-2.69105

## Sheet: B) NCCIT
SYMBOL	NCCIT 100nM JQ1 24h	Count		SYMBOL	NCCIT 100nM JQ1 72h	Count
CDKN1C	4.44653	116		GPR177	4.67586	254						Total:
HAND1	3.0238			GPR177	4.01582							601
CRABP2	2.90904			HAND1	3.73566
TXNIP	2.73724			TXNIP	3.5721
HES5	2.5067			GPR177	3.53864
GFPT2	2.49299			CRABP2	3.36088
SEPP1	2.33477			SEPP1	3.1032
TUBB3	2.23592			GPR177	3.011
RASD1	2.22422			GREM1	2.94614
PRODH	2.18019			ANXA1	2.83494
FGFR3	2.15986			CNTNAP2	2.76438
SLC6A10P	2.15677			CDKN1C	2.75704
PTMS	2.12815			SLC7A5	2.5934
LOC730994	1.99806			DLX5	2.52935				24 and 72h
TFAP2A	1.99778			NES	2.51015				ATF3
DDIT4	1.99678			FAM89A	2.5036				BAIAP2
TFAP2A	1.99569			GADD45A	2.40696				BTG1
SLC6A8	1.98436			GADD45A	2.38333				CA2
CTGF	1.97076			PALLD	2.38091				CADM1
FAM43A	1.91304			LOC392437	2.3464				CDKN1A
TSC22D1	1.90967			LHX2	2.25093				CDKN1C
MGC61598	1.90249			TUBB3	2.24715				CITED2
LOC392437	1.89375			CTGF	2.24187				CKB
ID2	1.88665			ATF3	2.22893				CLIP3
TSC22D1	1.87347			CYR61	2.20568				CRABP2
ID2	1.86966			CRABP1	2.18669				CTGF
PEG10	1.84335			TPM1	2.18475				DCXR
HIST2H2AA3	1.82686			EML1	2.16759				DLX5
TST	1.82541			FAM89A	2.16719				DUSP1
HIST2H2AA3	1.81709			NQO1	2.16431				EFNB2
MAFB	1.81659			LOC401720	2.16185				FAM43A
LOC401720	1.81302			SHISA2	2.13055				FGFR3
DCXR	1.76002			CITED2	2.07495				FTL
HIST1H2BD	1.75746			TTC3	2.06786				GADD45A
DLX5	1.74859			FJX1	2.05861				GFPT2
LOC392437	1.74241			CGNL1	2.02008				HAND1
GADD45G	1.70413			TSC22D1	1.98898				HIST2H2AA3
HIST2H2BE	1.70191			DLX1	1.97736				HIST2H2AA4
MKNK2	1.699			HEG1	1.92269				HIST2H2BE
HIST2H2AA4	1.68144			ENC1	1.90919				ID2
CKB	1.68043			PEG10	1.90836				JUN
OAT	1.65006			TMEM132A	1.90812				JUND
CITED2	1.63066			LOC730994	1.89504				KIAA0182
HIST2H2AC	1.61207			CTNNBIP1	1.88914				LAMP2
NPTX2	1.59306			TPM1	1.86433				LFNG
CTGF	1.56277			MEIS2	1.84883				LOC23117
LFNG	1.56015			RHOB	1.84452				LOC283755
BTG1	1.55502			MXD4	1.83097				LOC392437
STMN2	1.5442			CKB	1.82544				LOC401720
FTL	1.52259			GPR177	1.7994				LOC730994
H2AFJ	1.50539			LOC647954	1.78396				MAFB
ATF3	1.49176			FTL	1.77667				MKNK2
SLC7A5	1.48586			LOC392437	1.77503				MRPS6
HIST1H4H	1.48345			TAGLN3	1.77365				MXD4
SMAD6	1.48091			VASN	1.77213				NXF1
OAT	1.47503			TSC22D1	1.75799				PEG10
CDKN1A	1.47377			ID2	1.75655				PYGB
FTL	1.41466			CST3	1.73383				RASD1
SLC9A3R1	1.41442			CADM1	1.7289				SEPP1
HIST1H1C	1.40982			EML1	1.72642				SESN3
HIST1H2BD	1.40466			NETO2	1.72609				SHISA2
VASN	1.39841			ISL1	1.71906				SLC6A10P
BAIAP2	1.39498			TLE4	1.68427				SLC7A5
MXD4	1.39189			LFNG	1.67995				SLC9A3R1
MT2A	1.37621			SAMD11	1.65476				SMAD6
HES6	1.35626			FTL	1.64898				SOX11
HIST2H4A	1.35135			COL4A5	1.64689				SPTAN1
TAGLN3	1.32661			JUN	1.64342				TAGLN3
MT1E	1.31786			FAM13B	1.63225				TFAP2A
HIST1H2BG	1.30077			TST	1.6211				TM7SF2
TM7SF2	1.27575			LOC440353	1.61977				TP53I3
MRPS6	1.25558			KRT8	1.61977				TSC22D1
NXF1	1.25304			RBMS1	1.61953				TST
SPTAN1	1.24944			ID2	1.61549				TUBB3
SAT1	1.23691			LAMP2	1.61436				TXNIP
SOX11	1.22963			RBMS1	1.60277				VASN
PYGB	1.21965			SESN3	1.60096				ZSWIM6	Up
LYRM5	1.20626			BAG3	1.59394
IFFO2	1.20183			LOC644743	1.57816				AK3L1	Down
HIST1H3H	1.19198			LOC729978	1.57463				ANKRD35
DUSP1	1.18703			ARHGAP10	1.56101				ARRB1
PIK3R3	1.18534			CTGF	1.5598				ATP5G1
NCRNA00219	1.17408			TSPAN9	1.55833				BEND3
LOC283755	1.17322			TFAP2A	1.54573				C15orf27
TP53I3	1.16405			FOXC1	1.53308				C9orf135
RPS29	1.16237			PITX1	1.53032				CD9
LOC647719	1.15804			ODC1	1.52251				CHCHD4
ULK1	1.15333			FHOD3	1.51051				CHN1
TIGA1	1.14712			RGL1	1.50646				CYB5A
HIST1H2AG	1.14188			FAM89A	1.48346				CYP26A1
JUN	1.13846			NXF1	1.46724				DIAPH2
LOC650757	1.12422			COL7A1	1.46114				DPPA3
HIST2H4B	1.11544			BRD2	1.4519				DPPA4
SERPINE2	1.10969			PHC2	1.4499				E2F2
CA2	1.10831			NXF1	1.44377				EPCAM
LOC23117	1.10462			LEF1	1.44027				EPHA1
ZSWIM6	1.10434			ZSWIM6	1.43187				ERVK6
CADM1	1.10425			WSB1	1.42997				ETV4
LOC653604	1.09046			MSX2	1.42288				FAM113B
LACTB	1.08238			LOC613037	1.41584				FXYD5
SESN3	1.08041			SYT11	1.41172				GABRB3
SOX21	1.07815			BTG1	1.40315				GAL
LOC648526	1.07607			PDLIM7	1.40298				GDF3
HIST1H2AE	1.07378			DUSP14	1.4021				GLIPR1L1
JUND	1.07264			LOC728888	1.3974				HAS3
RHPN2	1.07169			STOM	1.39315				HS3ST3A1
FRAT2	1.07067			MEX3B	1.392				IFITM1
SHISA2	1.07048			NBPF10	1.38407				IGFBP7
TRNP1	1.06735			COMMD3	1.37999				ITPR3
ULK1	1.06575			TP53INP1	1.3794				LOC100129673
ZMIZ1	1.06407			C20orf3	1.37041				LOC100132934
NIPSNAP1	1.06021			PKDCC	1.36806				LOC389873
LAMP2	1.05992			MAP1B	1.36314				LOC646316
CLIP3	1.05444			PFN2	1.36247				LOC648927
FASN	1.04635			EFNB2	1.3588				MATK
STMN2	1.04401			CMTM3	1.35297				MGC11082
FZD8	1.04372			CPE	1.35129				MIR1974
GLIPR2	1.04176			LOC100134361	1.35087				NANOG
KIAA0182	1.03995			CDKN1A	1.35004				NLGN4X
CAPN5	1.03627			TP53I3	1.34933				NR5A2
HRK	1.02555			SERTAD1	1.34905				OLFML3
NXF1	1.02509			ZNF423	1.3463				PDZD4
GADD45A	1.0169			UCHL1	1.34212				PNMA2
EFNB2	1.01333			WDR33	1.33919				POLR3G
LOC653344	1.00894			ESYT1	1.33802				PRDM14
TOB1	1.00853			SRXN1	1.33467				PTBP2
KCNK12	1.00782			LAMP2	1.32595				PTPRZ1
HIST1H3B	1.00436			RASD1	1.32423				PYCR1
IGFBP7	-1.00174	109		DPYSL4	1.3241				RARRES2
PTPRZ1	-1.00538			FYN	1.31864				RBBP4
CTDSPL	-1.01879			LOC100132247	1.31801				RBM47
ATP5G1	-1.02221			COL5A1	1.30066				RBPMS2
FUT4	-1.02689			LOC23117	1.29968				RHCE
GABRB3	-1.02766			SMAD6	1.29511				RHD
FXYD5	-1.02875			CTSL2	1.289				RPL29
ITPR3	-1.03039			MKNK2	1.28592				RPL36A
DPPA3	-1.03249			RRM2	1.28243				RPRM
GABRB3	-1.03706			KIAA0182	1.28049				SDF2L1
LOC646316	-1.05224			ZFP36L2	1.27784				SEPHS1
RAB31	-1.05619			PAMR1	1.27635				SFRP2
CRYBB1	-1.05874			FYTTD1	1.27553				SOCS2
EMG1	-1.07141			LAMP2	1.27352				SPRY4
LOC100129673	-1.07543			ITGAV	1.26977				THY1
MCM5	-1.07808			CREG1	1.2647				TIMP4
GINS2	-1.08296			SLC6A10P	1.25505				TM4SF18
LOC731007	-1.083			DYNLL2	1.25322				TRIML2
PHC1	-1.08681			C5orf5	1.25287				USP44
HESX1	-1.09029			CHST15	1.2516				UTF1
ANP32B	-1.09354			FLJ40504	1.24622				VCAN
SOCS2	-1.09803			AMOT	1.24177				VEGFB
PMAIP1	-1.10378			PLEKHG3	1.2413				ZSCAN10
PHLDA1	-1.10387			SLC9A1	1.24098
PHF15	-1.10898			LIX1	1.24037
RAB34	-1.12104			ANXA5	1.22757
SDF2L1	-1.12984			LOC653506	1.22703
CCBE1	-1.13232			RAB11FIP3	1.22212
TFPI	-1.13343			LEF1	1.21432
GTF3C6	-1.13461			FGFR3	1.214
CHCHD4	-1.13769			BAIAP2	1.21313
FAM113B	-1.14042			LAMC1	1.211
CBR3	-1.1435			SOX11	1.20669
TFPI	-1.14472			TRO	1.2048
HS3ST3A1	-1.15182			IRF7	1.20231
PYCR1	-1.1521			LEPREL1	1.20217
CATSPER2	-1.15413			PLD3	1.19793
PRDM14	-1.15873			C15orf17	1.19559
CD9	-1.16589			TEX2	1.19061
EDNRB	-1.17043			LAMA5	1.19026
C3orf59	-1.17285			PYGB	1.18509
PTBP2	-1.17631			PERP	1.17995
MIR1974	-1.17669			MAFB	1.17695
EPCAM	-1.18003			LOC149501	1.17234
CDCA7	-1.18335			RAP2C	1.16981
RPL36A	-1.18439			LOC91461	1.16942
VEGFB	-1.18789			CLIP3	1.16846
COMMD7	-1.19849			HIST2H2AA4	1.16751
FLJ36131	-1.21366			TNFRSF10B	1.16741
ARRB1	-1.22145			IGF2R	1.16693
IER3	-1.22575			DUSP1	1.16672
E2F2	-1.22658			LOC100134648	1.16414
RBBP4	-1.23365			EHD1	1.16313
IFNGR2	-1.23662			MYH9	1.16293
CYB5A	-1.23674			LOC283755	1.16245
PARP8	-1.23848			JUND	1.16196
PNMA2	-1.23886			PILRB	1.16135
USP44	-1.24341			CXXC5	1.16134
LOC728855	-1.24656			SH3BP4	1.16072
LOC728715	-1.24884			TUBA1A	1.16048
CYP26A1	-1.25165			KLF6	1.15945
VCAN	-1.25829			HIST2H2AA3	1.15666
ERVK6	-1.25862			LUZP1	1.15519
TMEM109	-1.25981			NBPF20	1.15411
UTF1	-1.26173			TSPAN18	1.15072
DUSP6	-1.26744			CTNS	1.14877
C15orf27	-1.26744			SPTAN1	1.14739
TM4SF18	-1.26937			FAM43A	1.1462
MATK	-1.2876			ALS2	1.14518
ANKRD35	-1.28893			TRO	1.14071
OLFML3	-1.30093			LMNA	1.13885
BEND3	-1.30512			TTC14	1.13882
POLR3G	-1.30694			PIK4CA	1.13748
TMEM98	-1.32397			TBX3	1.13677
CHN1	-1.32867			EFHD1	1.12822
NLGN4X	-1.3494			FYN	1.12459
RPRM	-1.3537			LMNA	1.12278
TM4SF18	-1.37343			MIB2	1.12077
PTBP2	-1.38505			LHFP	1.12065
IFITM1	-1.38896			ATP6V0B	1.12005
RASL11B	-1.38909			MSX1	1.11929
RBPMS2	-1.39196			JUP	1.1177
ETV5	-1.41623			SPIRE2	1.11766
RARRES2	-1.4221			BAMBI	1.11658
AK3L1	-1.43549			SPPL2A	1.11587
EPHA1	-1.46619			WFS1	1.11524
RPL29	-1.5035			DCXR	1.11441
LOC389873	-1.52627			MICAL1	1.11195
TUBB2A	-1.54067			COL18A1	1.10864
LOC100132934	-1.56919			HN1	1.10392
DIAPH2	-1.58487			VPS24	1.1031
RBM47	-1.59133			C1orf63	1.09648
C9orf135	-1.59565			MGC16121	1.0954
RHD	-1.60625			TFAP2A	1.09512
RPL29	-1.60765			BMI1	1.09418
DPPA3	-1.61507			QDPR	1.0903
RHCE	-1.62188			TSPAN3	1.08998
NR5A2	-1.67259			PLA2G4B	1.08851
LOC648927	-1.6892			ABCC5	1.0842
AK3L1	-1.69051			PCYOX1	1.08169
NR5A2	-1.71437			ITM2C	1.08148
GAL	-1.83307			CSNK1D	1.08124
RBM47	-1.84257			SNAI2	1.0797
SOCS2	-1.88218			CTNNB1	1.07932
DPPA4	-1.89154			MIB2	1.07684
ETV4	-2.00805			PCSK6	1.07683
ZSCAN10	-2.04062			LOC728734	1.07551
ETV4	-2.07176			ACTN4	1.07535
HAS3	-2.15354			SQSTM1	1.07236
THY1	-2.15414			TMEM2	1.06905
PDZD4	-2.2332			FHL3	1.06861
SEPHS1	-2.30001			SLC9A3R1	1.06746
SEPHS1	-2.37245			AHNAK	1.06643
TRIML2	-2.48728			CD2BP2	1.06435
SPRY4	-2.50692			BIN1	1.06317
NANOG	-2.54439			TP53INP1	1.06287
TIMP4	-2.5576			PRNP	1.05871
MGC11082	-2.63323			RHOU	1.05698
GLIPR1L1	-2.65155			LAMP1	1.05569
AK3L1	-2.68106			TSPAN3	1.05294
SFRP2	-3.44918			GOLGA8B	1.05251
GDF3	-3.80954			TUBB6	1.04899
				SPSB4	1.04776
				C20orf108	1.04746
				MRPS6	1.0453
				EXT1	1.04153
				JAK1	1.04071
				TTC14	1.03887
				RBMS1	1.03851
				PLTP	1.03784
				SNORA25	1.03656
				ACADVL	1.03639
				GPC3	1.03066
				SDHAP2	1.03041
				GFPT2	1.02566
				PIGH	1.02549
				CDH11	1.024
				TM7SF2	1.02316
				PRNP	1.02248
				DAPK1	1.0221
				ZMAT3	1.02163
				ZNF428	1.02109
				ISYNA1	1.02048
				CTNNB1	1.01987
				MED31	1.01907
				SMAD3	1.01815
				IFNGR1	1.0174
				METRNL	1.01493
				CA2	1.01493
				MIDN	1.01404
				RRBP1	1.01137
				COL4A6	1.00616
				SNORA61	1.00524
				EPDR1	1.00444
				HIST2H2BE	1.00438
				TTYH2	1.0004
				ZC3HAV1	-1.00043	258
				PLP1	-1.0019
				PHGDH	-1.00343
				RPS15	-1.00497
				ANKRD9	-1.00565
				LOC100129566	-1.00612
				UBA52	-1.01282
				AK3L1	-1.01299
				C7orf68	-1.01495
				ASRGL1	-1.0156
				PTTG3P	-1.01784
				LOC642852	-1.01851
				DUT	-1.01933
				NLGN4X	-1.02022
				USP44	-1.02152
				DHRS2	-1.02349
				MKRN1	-1.02445
				C12orf24	-1.02528
				SNCA	-1.02862
				ECH1	-1.03018
				BEX2	-1.03136
				PTTG1	-1.03236
				SNORA76	-1.03285
				SNRPC	-1.03507
				TPST2	-1.0424
				LOC100008588	-1.04381
				SEPN1	-1.04418
				C11orf75	-1.047
				NPAS1	-1.0504
				FZD2	-1.05074
				FANCD2	-1.05108
				AK3L1	-1.05267
				LOC653156	-1.05677
				CHST13	-1.05934
				DDT	-1.06397
				CSTF3	-1.06411
				ST6GAL1	-1.06607
				PRSS8	-1.0662
				SH2D5	-1.06633
				FBLN2	-1.06685
				APIP	-1.06834
				GPR19	-1.0697
				PPFIA4	-1.07146
				TBC1D23	-1.07579
				LOC646316	-1.08107
				FAM80A	-1.08117
				IGFBP7	-1.08274
				VAMP8	-1.08318
				ARRB1	-1.08359
				RBBP4	-1.08676
				ACSS2	-1.08728
				IMPDH1	-1.09068
				SOCS2	-1.09315
				ITGB1BP3	-1.09538
				CHES1	-1.09583
				CORO2A	-1.09846
				CCDC28B	-1.09868
				ATP5G1	-1.09972
				FAM72D	-1.10145
				PGK1	-1.1016
				LQK1	-1.10189
				PPM1H	-1.1084
				EEF1A2	-1.10954
				GUCA1A	-1.113
				CLCNKA	-1.11377
				SPRY1	-1.11491
				RTKN	-1.11783
				QPCT	-1.12047
				FGFR4	-1.12319
				HNRNPA1	-1.12423
				NUDT1	-1.13563
				TMEM54	-1.13758
				MRPL18	-1.13817
				PCSK9	-1.14161
				NDUFC1	-1.14369
				NME4	-1.14383
				C12orf35	-1.14667
				LOC100132377	-1.14679
				MTHFD2	-1.14864
				GRPEL2	-1.15215
				CCDC28B	-1.15723
				CHCHD4	-1.15902
				USO1	-1.16033
				CCDC24	-1.16069
				RPL29	-1.16358
				SNRPN	-1.16426
				TET1	-1.16593
				PPM1B	-1.16885
				DHCR24	-1.17055
				RBP1	-1.17223
				BEND3	-1.17393
				CHCHD10	-1.17768
				LOC100129685	-1.17773
				PROCR	-1.18019
				VCAN	-1.18389
				RPS24	-1.18445
				GABRA5	-1.1854
				A4GALT	-1.18563
				CAMKV	-1.18665
				PGAM1	-1.18911
				RAB3IL1	-1.19422
				MRPL18	-1.19662
				PLP1	-1.19972
				SLC27A3	-1.20483
				PNMA2	-1.20832
				GABRB3	-1.20858
				BLOC1S1	-1.20976
				RIMKLB	-1.21091
				LOC388755	-1.21211
				SLC7A3	-1.21364
				RBM47	-1.2137
				SLC8A2	-1.21608
				CECR5	-1.21733
				LOC389342	-1.22044
				FAM195A	-1.22252
				RBM3	-1.2314
				YARS2	-1.2316
				STC1	-1.23411
				NLRP2	-1.23609
				LOC100130769	-1.23724
				CYB5A	-1.23914
				USP44	-1.24155
				EIF2S2	-1.24158
				RPL29	-1.24254
				ANKRD35	-1.25257
				PIM2	-1.25405
				ZNF296	-1.25866
				LOC286512	-1.27111
				ASGR1	-1.27135
				PTPRZ1	-1.27978
				FAM113B	-1.28023
				TPD52	-1.28274
				SORBS3	-1.28332
				PTBP2	-1.29326
				RENBP	-1.29327
				SDF2L1	-1.29621
				RTN4IP1	-1.29712
				HIST1H2BJ	-1.29942
				VAT1L	-1.30021
				BEX1	-1.30479
				CLCNKA	-1.3075
				LIN28	-1.31045
				GJA1	-1.31606
				JARID2	-1.32028
				TM4SF18	-1.32087
				FABP7	-1.32103
				ALDOC	-1.33278
				RPRM	-1.3438
				DBNDD2	-1.34838
				C15orf27	-1.35271
				HIST1H2BK	-1.365
				LGALS1	-1.36598
				FKBP4	-1.37553
				LOC653820	-1.37685
				MTP18	-1.38868
				BNIP3	-1.39784
				C12orf35	-1.40182
				MATK	-1.40906
				SIGMAR1	-1.41425
				HLTF	-1.42909
				CETN3	-1.44541
				NT5DC2	-1.45296
				LOC283340	-1.45466
				MAP4K1	-1.46087
				CYP26A1	-1.46223
				HMGCS1	-1.46425
				TM4SF18	-1.46571
				CKMT1A	-1.47229
				FAM46B	-1.47961
				NFE2L3	-1.48165
				LOC340274	-1.48508
				E2F2	-1.49681
				RBPMS2	-1.50024
				POLR3G	-1.5061
				C18orf56	-1.50639
				LOC648927	-1.50659
				LOC653907	-1.51472
				ITPR3	-1.51806
				GCHFR	-1.52062
				AP1S2	-1.52841
				FXYD5	-1.52844
				CTGLF7	-1.53295
				STC2	-1.53731
				SC4MOL	-1.55292
				LOC643384	-1.55607
				PAK1	-1.55695
				PTBP2	-1.56039
				APOC1	-1.56216
				LOC387841	-1.56592
				LOC649970	-1.56666
				AES	-1.57264
				LOX	-1.57627
				FXYD5	-1.5767
				C16orf75	-1.57704
				LOC645489	-1.57969
				TIMP4	-1.59182
				RAB25	-1.62197
				RAP1GAP	-1.62207
				MLEC	-1.63046
				DPPA3	-1.64339
				HS3ST3A1	-1.644
				MIR1974	-1.6631
				AP1S2	-1.70276
				PNPO	-1.74089
				TCL1B	-1.74435
				LOC100129673	-1.7529
				EPHA1	-1.75865
				SPRY4	-1.76052
				ERVK6	-1.7721
				PFKFB4	-1.775
				CYP2S1	-1.78328
				MLEC	-1.78726
				LRP8	-1.78822
				DNMT3B	-1.78844
				IFITM2	-1.79105
				UPK1A	-1.80805
				RPL36A	-1.81258
				RHCE	-1.81476
				ENO2	-1.84298
				EPCAM	-1.85188
				SPOCK1	-1.85541
				RBM47	-1.85566
				C10orf75	-1.85744
				UGP2	-1.86665
				SEPHS1	-1.86929
				LOC389873	-1.87549
				RHD	-1.8859
				DPPA3	-1.88758
				NLGN4X	-1.90482
				CBS	-1.91955
				IFITM3	-1.9297
				VEGFB	-1.93783
				PYCR1	-1.94344
				HAS3	-1.94655
				CHN1	-1.95112
				UTF1	-1.98448
				CLEC2D	-2.025
				NR5A2	-2.02671
				ASS1	-2.02818
				NR5A2	-2.04789
				LDB2	-2.05564
				TACSTD1	-2.05613
				RARRES2	-2.06956
				GLIPR1L1	-2.07197
				HIST1H2BK	-2.09864
				TCEAL2	-2.09872
				ETV4	-2.10215
				OLFML3	-2.12318
				PRDM14	-2.12792
				AK3L1	-2.13652
				GCNT2	-2.14163
				UGP2	-2.14417
				LOC642559	-2.18344
				UGP2	-2.19485
				TRIML2	-2.23105
				LOC100132934	-2.25055
				VASH2	-2.25964
				DNMT3B	-2.26593
				CD9	-2.2669
				ETV4	-2.26882
				ASS1	-2.28506
				MGC11082	-2.29244
				HRASLS3	-2.33095
				L1TD1	-2.35918
				DIAPH2	-2.36039
				POU5F1P1	-2.41354
				PDZD4	-2.45234
				SOCS2	-2.46621
				DNMT3B	-2.47211
				SEPHS1	-2.48333
				NANOG	-2.54081
				LOC645682	-2.60715
				POU5F1P1	-2.67646
				POU5F1	-2.68333
				C9orf135	-2.70951
				FLJ44379	-2.77026
				ZSCAN10	-2.87834
				DPPA4	-2.95914
				THY1	-2.9614
				IFITM1	-3.02774
				POLR3G	-3.19411
				GAL	-3.41226
				SFRP2	-3.61461
				UCA1	-3.61926
				RPL39L	-3.88846
				GDF3	-4.64343
				LOC643272	-4.78996

## Sheet: C) FS1
SYMBOL	FS1 100nM JQ1 24h	Count		SYMBOL	FS1 100nM JQ1 72h	Count
TUBB3	1.13674	1		HIST1H2BK	1.24213	2						Total: 48 genes
COL1A2	-1.00163	30		OAZ2	1.08543
LOC644563	-1.01153			PLAU	-1.00927	31
GDF15	-1.01641			PSG3	-1.01428
PSG4	-1.02342			NUCKS1	-1.0166
SERPINB7	-1.04816			SERPINB7	-1.02933
SERPINB7	-1.06374			C8orf45	-1.03344
KRTAP1-5	-1.0753			TNC	-1.03806
LYPD1	-1.09101			COL6A3	-1.04441
CYP24A1	-1.11592			FOLR3	-1.07372
ADAMTS6	-1.11944			ALDH1A3	-1.09697
FOLR3	-1.12101			NBPF8	-1.09728
C20orf112	-1.12774			NFIC	-1.13926
ANXA10	-1.13454			SPOCD1	-1.15181
LOC654235	-1.18454			KLF6	-1.15321				24 and 72h
PSG3	-1.19697			LYPD1	-1.20192				ANXA10	Down
FST	-1.23838			ALDH1A3	-1.20808				FOLR3
ESM1	-1.24468			PSG4	-1.23634				HAS2
TNFSF4	-1.24845			SLC25A24	-1.25602				IL1B
LOC728934	-1.34394			COL6A3	-1.25947				IL8
SLC25A24	-1.35906			NBPF20	-1.31601				KRT19
LOC100134073	-1.35979			C6orf105	-1.34137				KRT34
IL1B	-1.38928			NBPF10	-1.35262				LOC100134073
SPOCD1	-1.48362			ANXA10	-1.37802				LOC728285
FST	-1.48858			IL8	-1.45101				LYPD1
KRTAP2-1	-1.60185			LOC100134073	-1.46029				PSG3
SERPINB2	-1.67178			LYPD1	-1.47546				PSG4
SERPINB2	-1.70408			CXCL1	-1.47879				SERPINB2
IL8	-1.72023			SERPINB2	-1.53066				SERPINB7
LOC644350	-1.85012			IL8	-1.55914				SLC25A24
KRT19	-1.92829			LOC728285	-1.56829				SPOCD1
LOC728285	-1.99329			CXCL6	-1.68161
IL8	-2.22378			SERPINB2	-1.72666
KRT34	-2.48013			KRT34	-1.75489
HAS2	-2.50768			CXCL6	-1.79796
				ABI3BP	-1.79867
				IL1B	-1.80344
				KRT19	-2.0635
				HAS2	-2.14179

## Sheet: D) MPAF
SYMBOL	MPAF 100nM JQ1 24h	Count		SYMBOL	MPAF 100nM JQ1 72h	Count
CRABP2	-1.00684	33		HIST1H2BD	2.87758	53							Total:
LOC728946	-1.00772			HIST2H2AA3	2.35986								180
SULF1	-1.01692			HIST1H2BD	2.27783
RCAN1	-1.02384			HIST2H2AA4	2.17466
FST	-1.04829			HIST2H2AA3	2.06367
MALL	-1.05646			LOC729009	2.00323
H2AFY2	-1.0586			TGFBR3	1.93189
BAIAP2L2	-1.06201			HIST2H2AC	1.88951
TCEA3	-1.06896			FTHL3	1.84678
GREM2	-1.08137			SNORA12	1.73017
HAPLN1	-1.08572			TXNIP	1.66735
KRT7	-1.08824			STAT1	1.65361
CXCL12	-1.11242			HIST1H2AC	1.62244
TNS3	-1.12351			HIST2H2BE	1.57493
RCAN1	-1.16412			FTH1	1.56365					24 and 72h
CCDC85A	-1.17877			PCYOX1	1.52761					ACTC1	Down
FMN2	-1.207			FTHL11	1.5269					BAIAP2L2
C5orf23	-1.21609			FTHL11	1.4766					C5orf13
DBNDD2	-1.22394			LOC441019	1.45018					C5orf23
PTGS2	-1.28037			STAT1	1.44437					CCDC85A
THBS1	-1.30085			FTHL8	1.43589					CRABP2
SHRM	-1.30706			LAGE3	1.36403					CXCL12
SCG5	-1.3306			STAT1	1.3564					DBNDD2
SOCS2	-1.33138			STARD5	1.35267					DIRAS3
C5orf13	-1.35376			RHOBTB3	1.3416					FMN2
LDB2	-1.40416			FTHL2	1.3078					FST
KRT19	-1.44845			CREG1	1.30097					GREM2
KRT34	-1.63033			PEG10	1.28014					H2AFY2
SPOCD1	-1.6305			SRXN1	1.2697					HAPLN1
OXTR	-1.67153			DCXR	1.25648					KIAA1199
RGS4	-1.79273			PQLC3	1.23552					KRT19
CXCL12	-1.82098			PABPC1	1.18911					KRT34
DIRAS3	-2.71097			HIST1H1C	1.18529					KRT7
KIAA1199	-2.84158			LOC645638	1.18517					LDB2
ACTC1	-4.77195			LOC100130835	1.17571					LOC728946
				RNU1-3	1.16699					MALL
				AKR1C3	1.1638					OXTR
				VGLL3	1.1568					PTGS2
				RNU1G2	1.15272					RCAN1
				RNU1-5	1.12992					RGS4
				ALDH3A2	1.12605					SCG5
				FTHL12	1.12333					SHRM
				RNU1A3	1.12253					SOCS2
				PCYOX1	1.10896					SPOCD1
				HMGA1	1.10835					SULF1
				LOC100129028	1.09698					TCEA3
				ABCA1	1.08759					THBS1
				LOC731314	1.07872					TNS3
				TUFT1	1.07637
				AKR1C4	1.07221
				PABPC4	1.0718
				ANXA2P1	1.05958
				SCARNA9	1.0594
				IGFBP4	1.05068
				TWIST2	1.04514
				LOC441087	1.02923
				FTHL12	1.02708
				ITFG3	1.01478
				C14orf78	1.00978
				DSEL	1.00664
				PRRX1	-1.00348	127
				PARP3	-1.00377
				TNFSF12	-1.00586
				SPHK1	-1.01127
				PPP1R3C	-1.01326
				MYADM	-1.01459
				FNDC1	-1.01459
				CMIP	-1.01474
				AFF3	-1.01811
				PDLIM7	-1.02027
				PSG5	-1.02117
				GTF3C6	-1.02171
				TSKU	-1.02228
				FNDC1	-1.02771
				PTPLA	-1.02779
				SDPR	-1.03002
				TSC22D3	-1.03006
				CYP26B1	-1.03216
				LIMCH1	-1.03347
				CDH2	-1.03451
				P8	-1.03462
				PI16	-1.04946
				LOC728285	-1.05195
				CDH10	-1.05431
				IRX3	-1.05466
				TPD52L1	-1.05979
				ATF5	-1.0664
				FMN2	-1.07732
				VEGFC	-1.07797
				SH3PXD2A	-1.08062
				SMAGP	-1.08246
				KBTBD11	-1.08268
				FLJ35258	-1.08463
				LOC728255	-1.08897
				ICAM3	-1.08973
				H2AFY2	-1.09162
				ELN	-1.09443
				C15orf52	-1.09457
				CCDC85A	-1.09831
				SGCG	-1.09866
				TNS3	-1.10462
				CDC42EP5	-1.10736
				LIMS2	-1.11371
				C1orf198	-1.1176
				MGP	-1.12856
				IGFBP3	-1.13041
				CNN1	-1.14578
				TPD52L1	-1.15426
				GPC4	-1.15802
				TCEA3	-1.16094
				TMEM173	-1.16124
				BHLHB2	-1.16319
				GPX7	-1.17327
				LDB2	-1.17884
				PARP3	-1.18477
				HS3ST3A1	-1.19724
				NCALD	-1.19916
				PTGS2	-1.20723
				THBS1	-1.21215
				ARHGDIB	-1.2148
				SLC7A5	-1.21901
				IGFBP3	-1.22158
				FSTL3	-1.22291
				FAM125A	-1.2302
				MYL9	-1.23649
				RCAN1	-1.23933
				COL13A1	-1.24271
				NEK7	-1.24318
				TGFB1I1	-1.24332
				GREM2	-1.26161
				MT1M	-1.26894
				NCALD	-1.28141
				RFTN1	-1.29011
				PSG3	-1.29525
				MLLT11	-1.29718
				BCAT1	-1.3088
				NUPR1	-1.30997
				PSG9	-1.31011
				STMN2	-1.31633
				MYLK	-1.32638
				EDN1	-1.32809
				MFAP2	-1.33661
				KAZALD1	-1.34037
				CRYAB	-1.35648
				TRIB3	-1.35751
				FST	-1.36361
				SCRG1	-1.36807
				CXCL12	-1.37913
				ECGF1	-1.3808
				ALDH1A1	-1.38402
				DIRAS3	-1.3916
				PSG4	-1.39601
				SHRM	-1.40299
				GLIPR1	-1.41685
				CTHRC1	-1.43497
				TMEM200A	-1.45941
				ACTA2	-1.47915
				LOC728946	-1.49146
				PHACTR3	-1.4994
				KIAA1199	-1.50449
				NPAS1	-1.53838
				CXCL12	-1.54494
				C5orf13	-1.54606
				IL13RA2	-1.56516
				RCAN1	-1.58315
				SFRP1	-1.60209
				KRTAP1-5	-1.60414
				MYL9	-1.61655
				BAIAP2L2	-1.61809
				SOCS2	-1.62828
				HSPB3	-1.63089
				CH25H	-1.64759
				ADM2	-1.68119
				STMN2	-1.68801
				SCG5	-1.69702
				LBH	-1.71998
				DBNDD2	-1.72622
				ISLR	-1.73005
				RDH10	-1.73483
				ADAM19	-1.77699
				KRT7	-1.80786
				C1QTNF5	-1.82303
				C5orf23	-1.88979
				CRABP2	-1.91047
				LOC649366	-1.95555
				TAGLN	-1.9604
				PTGS2	-1.98577
				KRT34	-2.06561
				SOCS2	-2.09758
				MXRA5	-2.20431
				OXTR	-2.23009
				KRT19	-2.34148
				HAPLN1	-2.38794
				SPOCD1	-2.41937
				RGS4	-2.66527
				SULF1	-2.85314
				MALL	-2.96164
				ACTC1	-4.68698

## Sheet: F) GeneTrail NCCIT 72h Up
	1	heart morphogenesis		Criteria: q < 0.0001
	2	regionalization		Fold Change in microarray: > 2
	3	regulation of cellular response to growth factor stimulus
	4	cardiac chamber development		Endoderm	1
	5	cardiac ventricle development		Mesoderm	31
	6	appendage development&limb development		Ectoderm	5
	7	cardiac chamber morphogenesis		Embryogenesis/ Development	25
	8	mesenchymal cell development		Misc.	28
	9	regulation of transmembrane receptor protein serine threonine kinase signaling pathway
	10	stem cell development
	11	mesenchymal cell differentiation
	12	mesenchyme development
	13	appendage morphogenesis&limb morphogenesis
	14	cardiac septum development
	15	stem cell differentiation
	16	regulation of ossification
	17	negative regulation of DNA binding
	18	connective tissue development
	19	osteoblast differentiation
	20	positive regulation of ossification
	21	epithelial tube morphogenesis
	22	odontogenesis of dentin containing tooth
	23	regulation of DNA binding
	24	cell cell junction organization
	25	cell junction assembly
	26	cardiac muscle tissue development
	27	embryonic appendage morphogenesis&embryonic limb morphogenesis
	28	BMP signaling pathway
	29	cartilage development
	30	in utero embryonic development
	31	response to BMP(4)&cellular response to BMP stimulus
	32	regulation of osteoblast differentiation
	33	cardiac septum morphogenesis
	34	regulation of BMP signaling pathway
	35	gastrulation
	36	outflow tract morphogenesis
	37	mesenchyme morphogenesis
	38	response to mechanical stimulus
	39	stem cell proliferation
	40	anterior posterior pattern specification
	41	ventricular septum development
	42	epithelial to mesenchymal transition
	43	endoderm development
	44	formation of primary germ layer
	45	ventricular cardiac muscle tissue development
	46	skeletal system morphogenesis
	47	actin filament bundle assembly
	48	embryonic organ morphogenesis
	49	actin filament bundle organization
	50	regulation of canonical Wnt signaling pathway
	51	negative regulation of growth
	52	palate development
	53	regulation of Wnt signaling pathway
	54	embryonic hindlimb morphogenesis
	55	kidney epithelium development
	56	ureteric bud development
	57	regulation of protein localization to nucleus
	58	mesonephric tubule development&mesonephric epithelium development
	59	positive regulation of osteoblast differentiation
	60	segmentation
	61	chondrocyte differentiation
	62	mesonephros development
	63	positive regulation of BMP signaling pathway
	64	sensory organ morphogenesis
	65	cardiac ventricle morphogenesis
	66	regulation of cartilage development
	67	positive regulation of transmembrane receptor protein serine threonine kinase signaling pathway
	68	regulation of cellular response to transforming growth factor beta stimulus
	69	regulation of transforming growth factor beta receptor signaling pathway
	70	embryonic forelimb morphogenesis
	71	actomyosin structure organization
	72	neural crest cell development
	73	morphogenesis of embryonic epithelium
	74	hindlimb morphogenesis
	75	canonical Wnt signaling pathway
	76	negative regulation of transcription regulatory region DNA binding
	77	negative regulation of cell development
	78	adherens junction organization
	79	cardiocyte differentiation
	80	regulation of stem cell differentiation
	81	neural crest cell differentiation
	82	forelimb morphogenesis
	83	mesoderm development
	84	regulation of chondrocyte differentiation
	85	skin development
	86	extracellular matrix disassembly
	87	morphogenesis of a branching epithelium
	88	transforming growth factor beta receptor signaling pathway
	89	regulation of cell shape
	90	morphogenesis of a branching structure
